# Supplementary material for: Diversity, taxonomic composition, and functional aspects of fungal communities in living, senesced, and fallen leaves at five sites across North America
Source: PeerJ. 2016 Dec 13;4:e2768. doi: 10.7717/peerj.2768 (PMC5157190; doi:10.7717/peerj.2768)
Supplement: Data S1 [file peerj-04-2768-s002.csv]

Strain	Class	Substrate	Plate#	clearing/col diamter
FL0303	Dothideomycetes	Endo	1	0.127906977
FL0303	Dothideomycetes	Endo	2	0.13372093
FL0303	Dothideomycetes	Endo	3	0.202380952
FL0319	Dothideomycetes	Endo	1	0.449438202
FL0319	Dothideomycetes	Endo	2	0.465517241
FL0319	Dothideomycetes	Endo	3	0.438888889
FL1704	Dothideomycetes	Sapro	1	0.972972973
FL1704	Dothideomycetes	Sapro	2	1.15
FL1704	Dothideomycetes	Sapro	3	0.336842105
FL1985	Dothideomycetes	Sapro	1	0.426829268
FL1985	Dothideomycetes	Sapro	2	0.551282051
FL1985	Dothideomycetes	Sapro	3	0.488095238
NC0075	Dothideomycetes	Endo	1	0.156716418
NC0075	Dothideomycetes	Endo	2	0.206896552
NC0075	Dothideomycetes	Endo	3	0.290909091
NC0101	Dothideomycetes	Endo	1	0.34375
NC0101	Dothideomycetes	Endo	2	0.594339623
NC0101	Dothideomycetes	Endo	3	0.266666667
AK1907	Leotiomycetes	Sapro	1	0.4375
AK1907	Leotiomycetes	Sapro	2	0.475806452
AK1907	Leotiomycetes	Sapro	3	0.4609375
FL2076	Leotiomycetes	Sapro	1	1.175
FL2076	Leotiomycetes	Sapro	2	1.897435897
FL2076	Leotiomycetes	Sapro	3	1.289473684
FL2145	Leotiomycetes	Sapro	1	1.511904762
FL2145	Leotiomycetes	Sapro	2	1.511904762
FL2145	Leotiomycetes	Sapro	3	2.014705882
AZ0245	Pezizomycetes	Sapro	1	0.352112676
AZ0245	Pezizomycetes	Sapro	2	0.431818182
AZ0245	Pezizomycetes	Sapro	3	0.434782609
FL0231	Sordariomycetes	Endo	1	0
FL0231	Sordariomycetes	Endo	2	0
FL0231	Sordariomycetes	Endo	3	0
FL1642	Sordariomycetes	Sapro	1	0.395348837
FL1642	Sordariomycetes	Sapro	2	0.44
FL1642	Sordariomycetes	Sapro	3	0.333333333
FL2151	Sordariomycetes	Sapro	1	0
FL2151	Sordariomycetes	Sapro	2	0
FL2151	Sordariomycetes	Sapro	3	0
NC0012	Sordariomycetes	Endo	1	1.105769231
NC0012	Sordariomycetes	Endo	2	1.19
NC0012	Sordariomycetes	Endo	3	1.2
NC0063	Sordariomycetes	Endo	1	0.279761905
NC0063	Sordariomycetes	Endo	2	0.328947368
NC0063	Sordariomycetes	Endo	3	0.243902439
NC0068	Sordariomycetes	Endo	1	0
NC0068	Sordariomycetes	Endo	2	0
NC0068	Sordariomycetes	Endo	3	0
NC1320	Sordariomycetes	Sapro	1	0.032894737
NC1320	Sordariomycetes	Sapro	2	0.030120482
NC1320	Sordariomycetes	Sapro	3	0.029761905
9143+	pos	pos	1	0.076923077
9143+	pos	pos	2	0.025510204
9143+	pos	pos	3	0.067901235
