# Supplementary material for: Diversity, taxonomic composition, and functional aspects of fungal communities in living, senesced, and fallen leaves at five sites across North America
Source: PeerJ. 2016 Dec 13;4:e2768. doi: 10.7717/peerj.2768 (PMC5157190; doi:10.7717/peerj.2768)
Supplement: Data S2 [file peerj-04-2768-s003.csv]

Strain	Substrate	Class	Plate #	growth/day	carbon source
FL0303	Endo	Dothideomycetes	1	0.26875	cellulose
FL0303	Endo	Dothideomycetes	2	0.26875	cellulose
FL0303	Endo	Dothideomycetes	3	0.2625	cellulose
FL0319	Endo	Dothideomycetes	1	0.171153846	cellulose
FL0319	Endo	Dothideomycetes	2	0.167307692	cellulose
FL0319	Endo	Dothideomycetes	3	0.173076923	cellulose
NC0075	Endo	Dothideomycetes	1	0.119642857	cellulose
NC0075	Endo	Dothideomycetes	2	0.103571429	cellulose
NC0075	Endo	Dothideomycetes	3	0.098214286	cellulose
NC0101	Endo	Dothideomycetes	1	0.114285714	cellulose
NC0101	Endo	Dothideomycetes	2	0.094642857	cellulose
NC0101	Endo	Dothideomycetes	3	0.133928571	cellulose
FL0231	Endo	Sordariomycetes	1	0.20952381	cellulose
FL0231	Endo	Sordariomycetes	2	0.207142857	cellulose
FL0231	Endo	Sordariomycetes	3	0.197619048	cellulose
NC0012	Endo	Sordariomycetes	1	0.092857143	cellulose
NC0012	Endo	Sordariomycetes	2	0.089285714	cellulose
NC0012	Endo	Sordariomycetes	3	0.089285714	cellulose
NC0063	Endo	Sordariomycetes	1	0.2625	cellulose
NC0063	Endo	Sordariomycetes	2	0.2375	cellulose
NC0063	Endo	Sordariomycetes	3	0.25625	cellulose
NC0068	Endo	Sordariomycetes	1	0.86	cellulose
NC0068	Endo	Sordariomycetes	2	0.86	cellulose
NC0068	Endo	Sordariomycetes	3	0.87	cellulose
FL1704	Sapro	Dothideomycetes	1	0.066071429	cellulose
FL1704	Sapro	Dothideomycetes	2	0.071428571	cellulose
FL1704	Sapro	Dothideomycetes	3	0.169642857	cellulose
FL1985	Sapro	Dothideomycetes	1	0.073214286	cellulose
FL1985	Sapro	Dothideomycetes	2	0.069642857	cellulose
FL1985	Sapro	Dothideomycetes	3	0.075	cellulose
FL1642	Sapro	Sordariomycetes	1	0.186956522	cellulose
FL1642	Sapro	Sordariomycetes	2	0.163043478	cellulose
FL1642	Sapro	Sordariomycetes	3	0.182608696	cellulose
FL2151	Sapro	Sordariomycetes	1	0.244444444	cellulose
FL2151	Sapro	Sordariomycetes	2	0.247222222	cellulose
FL2151	Sapro	Sordariomycetes	3	0.241666667	cellulose
NC1320	Sapro	Sordariomycetes	1	0.76	cellulose
NC1320	Sapro	Sordariomycetes	2	0.83	cellulose
NC1320	Sapro	Sordariomycetes	3	0.84	cellulose
AK1907	Sapro	Leotiomycetes	1	0.114285714	cellulose
AK1907	Sapro	Leotiomycetes	2	0.110714286	cellulose
AK1907	Sapro	Leotiomycetes	3	0.114285714	cellulose
FL2076	Sapro	Leotiomycetes	1	0.071428571	cellulose
FL2076	Sapro	Leotiomycetes	2	0.046428571	cellulose
FL2076	Sapro	Leotiomycetes	3	0.067857143	cellulose
FL2145	Sapro	Leotiomycetes	1	0.075	cellulose
FL2145	Sapro	Leotiomycetes	2	0.075	cellulose
FL2145	Sapro	Leotiomycetes	3	0.060714286	cellulose
AZ0245	Sapro	Pezizomycetes	1	0.136538462	cellulose
AZ0245	Sapro	Pezizomycetes	2	0.126923077	cellulose
AZ0245	Sapro	Pezizomycetes	3	0.132692308	cellulose
FL0303	Endo	Dothideomycetes	1	0.278125	lignin
FL0303	Endo	Dothideomycetes	2	0.278125	lignin
FL0303	Endo	Dothideomycetes	3	0.25	lignin
FL0319	Endo	Dothideomycetes	1	0.103333333	lignin
FL0319	Endo	Dothideomycetes	2	0.106666667	lignin
FL0319	Endo	Dothideomycetes	3	0.101666667	lignin
NC0075	Endo	Dothideomycetes	1	0.063333333	lignin
NC0075	Endo	Dothideomycetes	2	0.068333333	lignin
NC0075	Endo	Dothideomycetes	3	0.083333333	lignin
NC0101	Endo	Dothideomycetes	1	0.075	lignin
NC0101	Endo	Dothideomycetes	2	0.076666667	lignin
NC0101	Endo	Dothideomycetes	3	0.081666667	lignin
FL0231	Endo	Sordariomycetes	1	0.253125	lignin
FL0231	Endo	Sordariomycetes	2	0.271875	lignin
FL0231	Endo	Sordariomycetes	3	0.253125	lignin
NC0012	Endo	Sordariomycetes	1	0.205263158	lignin
NC0012	Endo	Sordariomycetes	2	0.213157895	lignin
NC0012	Endo	Sordariomycetes	3	0.189473684	lignin
NC0063	Endo	Sordariomycetes	1	0.20952381	lignin
NC0063	Endo	Sordariomycetes	2	0.219047619	lignin
NC0063	Endo	Sordariomycetes	3	0.221428571	lignin
NC0068	Endo	Sordariomycetes	1	0.671428571	lignin
NC0068	Endo	Sordariomycetes	2	0.671428571	lignin
NC0068	Endo	Sordariomycetes	3	0.657142857	lignin
FL1704	Sapro	Dothideomycetes	1	0.061666667	lignin
FL1704	Sapro	Dothideomycetes	2	0.07	lignin
FL1704	Sapro	Dothideomycetes	3	0.065	lignin
FL1985	Sapro	Dothideomycetes	1	0.061666667	lignin
FL1985	Sapro	Dothideomycetes	2	0.066666667	lignin
FL1985	Sapro	Dothideomycetes	3	0.056666667	lignin
FL1642	Sapro	Sordariomycetes	1	0.058333333	lignin
FL1642	Sapro	Sordariomycetes	2	0.08	lignin
FL1642	Sapro	Sordariomycetes	3	0.07	lignin
FL2151	Sapro	Sordariomycetes	1	0.2	lignin
FL2151	Sapro	Sordariomycetes	2	0.204761905	lignin
FL2151	Sapro	Sordariomycetes	3	0.202380952	lignin
NC1320	Sapro	Sordariomycetes	1	0.557142857	lignin
NC1320	Sapro	Sordariomycetes	2	0.521428571	lignin
NC1320	Sapro	Sordariomycetes	3	0.578571429	lignin
AK1907	Sapro	Leotiomycetes	1	0.111666667	lignin
AK1907	Sapro	Leotiomycetes	2	0.126666667	lignin
AK1907	Sapro	Leotiomycetes	3	0.111666667	lignin
FL2076	Sapro	Leotiomycetes	1	0.071666667	lignin
FL2076	Sapro	Leotiomycetes	2	0.061666667	lignin
FL2076	Sapro	Leotiomycetes	3	0.07	lignin
FL2145	Sapro	Leotiomycetes	1	0.03	lignin
FL2145	Sapro	Leotiomycetes	2	0.036666667	lignin
FL2145	Sapro	Leotiomycetes	3	0.055	lignin
AZ0245	Sapro	Pezizomycetes	1	0.058333333	lignin
AZ0245	Sapro	Pezizomycetes	2	0.055	lignin
AZ0245	Sapro	Pezizomycetes	3	0.063333333	lignin
FL0303	Endo	Dothideomycetes	1	0.284375	pectin
FL0303	Endo	Dothideomycetes	2	0.275	pectin
FL0303	Endo	Dothideomycetes	3	0.290625	pectin
FL0319	Endo	Dothideomycetes	1	0.142307692	pectin
FL0319	Endo	Dothideomycetes	2	0.15	pectin
FL0319	Endo	Dothideomycetes	3	0.142307692	pectin
NC0075	Endo	Dothideomycetes	1	0.266666667	pectin
NC0075	Endo	Dothideomycetes	2	0.269444444	pectin
NC0075	Endo	Dothideomycetes	3	0.213888889	pectin
NC0101	Endo	Dothideomycetes	1	0.208333333	pectin
NC0101	Endo	Dothideomycetes	2	0.191666667	pectin
NC0101	Endo	Dothideomycetes	3	0.263888889	pectin
FL0231	Endo	Sordariomycetes	1	0.236111111	pectin
FL0231	Endo	Sordariomycetes	2	0.216666667	pectin
FL0231	Endo	Sordariomycetes	3	0.230555556	pectin
NC0012	Endo	Sordariomycetes	1	1	pectin
NC0012	Endo	Sordariomycetes	2	1.07	pectin
NC0012	Endo	Sordariomycetes	3	1.08	pectin
NC0063	Endo	Sordariomycetes	1	0.211904762	pectin
NC0063	Endo	Sordariomycetes	2	0.207142857	pectin
NC0063	Endo	Sordariomycetes	3	0.211904762	pectin
NC0068	Endo	Sordariomycetes	1	0.91	pectin
NC0068	Endo	Sordariomycetes	2	0.91	pectin
NC0068	Endo	Sordariomycetes	3	0.92	pectin
FL1704	Sapro	Dothideomycetes	1	0.085714286	pectin
FL1704	Sapro	Dothideomycetes	2	0.083928571	pectin
FL1704	Sapro	Dothideomycetes	3	0.083928571	pectin
FL1985	Sapro	Dothideomycetes	1	0.098214286	pectin
FL1985	Sapro	Dothideomycetes	2	0.101785714	pectin
FL1985	Sapro	Dothideomycetes	3	0.089285714	pectin
FL1642	Sapro	Sordariomycetes	1	0.234210526	pectin
FL1642	Sapro	Sordariomycetes	2	0.231578947	pectin
FL1642	Sapro	Sordariomycetes	3	0.192105263	pectin
FL2151	Sapro	Sordariomycetes	1	0.211904762	pectin
FL2151	Sapro	Sordariomycetes	2	0.216666667	pectin
FL2151	Sapro	Sordariomycetes	3	0.207142857	pectin
NC1320	Sapro	Sordariomycetes	1	0.93	pectin
NC1320	Sapro	Sordariomycetes	2	0.9	pectin
NC1320	Sapro	Sordariomycetes	3	0.9	pectin
AK1907	Sapro	Leotiomycetes	1	0.125	pectin
AK1907	Sapro	Leotiomycetes	2	0.128571429	pectin
AK1907	Sapro	Leotiomycetes	3	0.123214286	pectin
FL2076	Sapro	Leotiomycetes	1	0.080357143	pectin
FL2076	Sapro	Leotiomycetes	2	0.05	pectin
FL2076	Sapro	Leotiomycetes	3	0.055357143	pectin
FL2145	Sapro	Leotiomycetes	1	0.222222222	pectin
FL2145	Sapro	Leotiomycetes	2	0.227777778	pectin
FL2145	Sapro	Leotiomycetes	3	0.244444444	pectin
AZ0245	Sapro	Pezizomycetes	1	0.295833333	pectin
AZ0245	Sapro	Pezizomycetes	2	0.291666667	pectin
AZ0245	Sapro	Pezizomycetes	3	0.35	pectin
