# Supplementary material for: Diversity, taxonomic composition, and functional aspects of fungal communities in living, senesced, and fallen leaves at five sites across North America
Source: PeerJ. 2016 Dec 13;4:e2768. doi: 10.7717/peerj.2768 (PMC5157190; doi:10.7717/peerj.2768)
Supplement: Data S3 [file peerj-04-2768-s004.csv]

Site	Host Family	Ang or Con	Host	Substrate	Fisher's Alpha	Inf. Freq
AZC	Cupressaceae	conifer	Juniperus deppeana	endophyte	8.54	0.152777778
AZC	Cupressaceae	conifer	Juniperus deppeana	DLF	11.41	0.617021277
AZC	Cupressaceae	conifer	Juniperus deppeana	LLF	13.82	0.298611111
AZC	Pinaceae	conifer	Pinus arizonica var. arizonica	endophyte	0.79	0.0625
AZC	Pinaceae	conifer	Pinus arizonica var. arizonica	DLF	0.81	0.25
AZC	Pinaceae	conifer	Pinus arizonica var. arizonica	LLF	2.57	0.398601399
AZC	Pinaceae	conifer	Pseudotsuga menziesii	endophyte	1.08	0.145833333
AZC	Pinaceae	conifer	Pseudotsuga menziesii	DLF	1	0.204225352
AZC	Pinaceae	conifer	Pseudotsuga menziesii	LLF	5.04	0.201388889
AZC	Fagaceae	angiosperm	Quercus rugosa	endophyte		0
AZC	Fagaceae	angiosperm	Quercus rugosa	DLF	2.76	0.236111111
AZC	Fagaceae	angiosperm	Quercus rugosa	LLF	3.06	0.202797203
NCH	Pinaceae	conifer	Pinus strobus	endophyte	4.32	0.122807018
NCH	Pinaceae	conifer	Pinus strobus	DLF	2.93	0.4375
NCH	Pinaceae	conifer	Pinus strobus	LLF	8.26	0.430555556
NCH	Pinaceae	conifer	Tsuga canadensis	endophyte	5.78	0.375
NCH	Pinaceae	conifer	Tsuga canadensis	DLF	23.27	0.368055556
NCH	Pinaceae	conifer	Tsuga canadensis	LLF	11.97	0.854166667
NCH	Ericaceae	angiosperm	Kalmia latifolia L.	endophyte	2.29	0.201388889
NCH	Ericaceae	angiosperm	Kalmia latifolia L.	DLF	5.48	0.493055556
NCH	Ericaceae	angiosperm	Kalmia latifolia L.	LLF	6.72	0.791666667
NCH	Fagaceae	angiosperm	Quercus montana	endophyte	1.69	0.416666667
NCH	Fagaceae	angiosperm	Quercus montana	DLF	5.2	0.402777778
NCH	Fagaceae	angiosperm	Quercus montana	LLF	9.85	0.319444444
FLA	Pinaceae	conifer	Pinus ellottii	endophyte	21.73	0.958333333
FLA	Pinaceae	conifer	Pinus ellottii	DLF	19.53	0.708333333
FLA	Pinaceae	conifer	Pinus ellottii	LLF	14.56	0.694444444
FLA	Pinaceae	conifer	Pinus clausa	endophyte	12.01	0.361111111
FLA	Pinaceae	conifer	Pinus clausa	DLF	19.03	0.611111111
FLA	Pinaceae	conifer	Pinus clausa	LLF	10.36	0.722222222
FLA	Arecaceae	angiosperm	Serenoa repens	endophyte	4.21	0.451388889
FLA	Arecaceae	angiosperm	Serenoa repens	DLF	34.83	0.5625
FLA	Arecaceae	angiosperm	Serenoa repens	LLF	56.96	0.506944444
FLA	Fagaceae	angiosperm	Quercus inopina	endophyte	11.17	0.555555556
FLA	Fagaceae	angiosperm	Quercus inopina	DLF	18.07	0.659722222
FLA	Fagaceae	angiosperm	Quercus inopina	LLF	39.52	0.694444444
AKE	Pinaceae	conifer	Picea glauca	endophyte		0.055555556
AKE	Pinaceae	conifer	Picea glauca	DLF	12.58	0.298611111
AKE	Pinaceae	conifer	Picea glauca	LLF	20.82	0.534722222
AKE	Betulaceae	angiosperm	Betula nana	endophyte		0.013888889
AKE	Betulaceae	angiosperm	Betula nana	DLF	6.33	0.069444444
AKE	Betulaceae	angiosperm	Betula nana	LLF	14.32	0.256944444
AKE	Salicaceae	angiosperm	Salix pulchra	endophyte		0.020833333
AKE	Salicaceae	angiosperm	Salix pulchra	DLF	16.35	0.104166667
AKE	Salicaceae	angiosperm	Salix pulchra	LLF	12.94	0.131944444
AKN	Pinaceae	conifer	Picea glauca	endophyte	2.39	0.472222222
AKN	Pinaceae	conifer	Picea glauca	DLF	10.5	0.520833333
AKN	Pinaceae	conifer	Picea glauca	LLF	6.92	0.243055556
AKN	Salicaceae	angiosperm	Salix pulchra	LLF		0.006944444
AKN	Betulaceae	angiosperm	Betala nana	DLF		0.013888889
AKN	Betulaceae	angiosperm	Betaula nana	LLF		0.013888889
AKN	Salicaceae	angiosperm	Salix	endophyte		0
AKN	Salicaceae	angiosperm	Salix	DLF		0
AKN	Betulaceae	angiosperm	Betula	endophyte		0
